# Supplementary material for: Clot Accumulation in 3D Microfluidic Bifurcating Microvasculature Network
Source: Micromachines (Basel). 2024 Jul 31;15(8):988. doi: 10.3390/mi15080988 (PMC11356079; doi:10.3390/mi15080988)
Supplement: Supplementary file 1 [file micromachines-15-00988-s001.zip]

Archive with 1 entries (1 files):
- micromachines-3119551-supplementary.pdf
